# Supplementary material for: Broadly conserved protective epitopes on the lyme disease vaccine antigen, OspA
Source: PLoS Pathog. 2026 Apr 21;22(4):e1013740. doi: 10.1371/journal.ppat.1013740 (PMC13138739; doi:10.1371/journal.ppat.1013740)
Supplement: S2 File — This dataset includes the vector map and annotated sequence file for the OspAST1 viability reporter plasmid used to construct all other OspA-expressing mscarlet-I reporter plasmids described in this study. (ZIP) [file ppat.1013740.s019.zip]

Archive with 2 entries (2 files):
- reporter plasmid construction files/pgw217 (1).gb
- reporter plasmid construction files/pGW217 (1).svg
