# Supplementary material for: Broadly conserved protective epitopes on the lyme disease vaccine antigen, OspA
Source: PLoS Pathog. 2026 Apr 21;22(4):e1013740. doi: 10.1371/journal.ppat.1013740 (PMC13138739; doi:10.1371/journal.ppat.1013740)
Supplement: S2 File — This dataset includes the vector map and annotated sequence file for the OspAST1 viability reporter plasmid used to construct all other OspA-expressing mscarlet-I reporter plasmids described in this study. (ZIP) [file ppat.1013740.s019.zip › reporter plasmid construction files/pgw217 (1).gb]

LOCUS       pGW217                  9084 bp ds-DNA     circular     31-JUL-2025
DEFINITION  .
FEATURES             Location/Qualifiers
     misc_feature    19..717
                     /label="mscarlet-I_Bb"
                     /ApEinfo_revcolor="#f58a5e"
                     /ApEinfo_fwdcolor="#f58a5e"
     CDS             19..717
                     /label="mscarlet-I_Bb"
                     /ApEinfo_revcolor="#84b0dc"
                     /ApEinfo_fwdcolor="#84b0dc"
                     /translation="MVSKGEAVIKEFMRFKVHMEGSMNGHEFEIEGEGEGRPYEGTQTAKLKVTKGGPLPFSWDILSPQFMYGSRAFIKHPADIPDYYKQSFPEGFKWERVMNFEDGGAVTVTQDTSLEDGTLIYKVKLRGTNFPPDGPVMQKKTMGWEASTERLYPEDGVLKGDIKMALRLKDGGRYLADFKTTYKAKKPVQMPGAYNVDRKLDITSHNEDYTVVEQYERSEGRHSTGGMDELYK*"
     transcriptio... 718..1039
                     /label="lambda T0 rrnB T1 terminators"
                     /ApEinfo_revcolor="#c6c9d1"
                     /ApEinfo_fwdcolor="#c6c9d1"
                     /note="organism: synthetic DNA construct mol_type: other DNA"
     terminator      740..834
                     /label="lambda t0"
                     /ApEinfo_revcolor="#f8d3a9"
                     /ApEinfo_fwdcolor="#f8d3a9"
                     /note="note: transcription terminator from phage lambda"
     terminator      937..1023
                     /label="rrnB T1"
                     /ApEinfo_revcolor="#f8d3a9"
                     /ApEinfo_fwdcolor="#f8d3a9"
                     /note="gene: Escherichia coli rrnB note: transcription terminator T1 from the E. coli rrnB gene"
     primer          1113..1135
                     /label="pGW206_pospA_F"
                     /note="sequence: gcagcacatccccctttcgccag"
                     /ApEinfo_revcolor="#b1ff67"
                     /ApEinfo_fwdcolor="#b1ff67"
     gene            1136..1369
                     /label="PospA"
                     /ApEinfo_revcolor="#c6c9d1"
                     /ApEinfo_fwdcolor="#c6c9d1"
     gene            1370..2191
                     /label="ospA_b31"
                     /ApEinfo_revcolor="#faac61"
                     /ApEinfo_fwdcolor="#faac61"
                     /locus_tag="BB_A15"
     CDS             1370..2191
                     /label="ospA CDS"
                     /ApEinfo_revcolor="#84b0dc"
                     /ApEinfo_fwdcolor="#84b0dc"
                     /note="identified by similarity to GB:CAA59730.1; match toprotein family HMM PF00820"
                     /locus_tag="BB_A15"
                     /product="outer surface protein A (OspA)"
                     /protein_id="AAC66260.1"
                     /db_xref="GI:2690259"
                     /translation="MKKYLLGIGLILALIACKQNVSSLDEKNSVSVDLPGEMKVLVSKEKNKDGKYDLIATVDKLELKGTSDKNNGSGVLEGVKADKSKVKLTISDDLGQTTLEVFKEDGKTLVSKKVTSKDKSSTEEKFNEKGEVSEKIITRADGTRLEYTGIKSDGSGKAKEVLKGYVLEGTLTAEKTTLVVKEGTVTLSKNISKSGEVSVELNDTDSSAATKKTAAWNSGTSTLTITVNSKKTKDLVFTKENTITVQQYDSNGTKLEGSAVEITKLDEIKNALK*"
     primer          complement(1380..1439)
                     /label="ospA_B31_sphI_gibsonR"
                     /note="sequence: ggctgctaacattttgcttGCAtgctattaaggctaatattagacctattcccaataaat"
                     /ApEinfo_revcolor="#84b0dc"
                     /ApEinfo_fwdcolor="#84b0dc"
     primer          complement(1386..1420)
                     /label="ospA_N_term_sphI_R"
                     /note="sequence: GCAtgctattaaggctaatattagacctattccca"
                     /ApEinfo_revcolor="#d6b295"
                     /ApEinfo_fwdcolor="#d6b295"
     primer          1387..1415
                     /label="ospA_gblock_F"
                     /note="sequence: gggaataggtctaatattagccttaatag"
                     /ApEinfo_revcolor="#ffef86"
                     /ApEinfo_fwdcolor="#ffef86"
     primer          complement(2147..2191)
                     /label="ospA_SR1_R"
                     /note="sequence: ttattttaaagcgtttttaatttcatcaagttttgtaatttcaac"
                     /ApEinfo_revcolor="#ff9ccd"
                     /ApEinfo_fwdcolor="#ff9ccd"
     primer          complement(2152..2211)
                     /label="ospA_B31_pGW206_gibsonR"
                     /note="sequence: ttgggaagggcCAGCTGgatttattttaaagcgtttttaatttcatcaagttttgtaatt"
                     /ApEinfo_revcolor="#ffef86"
                     /ApEinfo_fwdcolor="#ffef86"
     primer          complement(2201..2221)
                     /label="ospAB_pGW163_vector_R"
                     /note="sequence: tgcgcaactgttgggaagggc"
                     /ApEinfo_revcolor="#9eafd2"
                     /ApEinfo_fwdcolor="#9eafd2"
     misc_feature    2255..2664
                     /label="PflgB"
                     /ApEinfo_revcolor="#faac61"
                     /ApEinfo_fwdcolor="#faac61"
     CDS             2665..3198
                     /label="GmR"
                     /ApEinfo_revcolor="#82ca9d"
                     /ApEinfo_fwdcolor="#82ca9d"
     rep_origin      3301..3889
                     /label="ori"
                     /ApEinfo_revcolor="#faac61"
                     /ApEinfo_fwdcolor="#faac61"
     misc_feature    3967..7262
                     /label="CP9 origin"
                     /ApEinfo_revcolor="#ff9ccd"
                     /ApEinfo_fwdcolor="#ff9ccd"
     misc_feature    complement(4408..4968)
                     /label="ORF3"
                     /ApEinfo_revcolor="#c7b0e3"
                     /ApEinfo_fwdcolor="#c7b0e3"
     CDS             complement(4408..4968)
                     /label="Translation 4968-4408"
                     /translation="MEKKRVVKVLTKKIDTYVEQNLMINESKISYYKTLKEKLNDNFKKEIFHRVENIKILKEIKDNQYYKFDGYKTFLDFIKDFDVAKTQAYKYLRLATALQEGLIKEDYLIENGIKNSYNFIKDKESPALKKSRQNPIKPLRFQLKTQESYDFYKKKSKFTSFMMHEIFENQKDFLKKLLKKYEELKI*"
     misc_feature    complement(5020..5571)
                     /label="ORF2"
                     /ApEinfo_revcolor="#c7b0e3"
                     /ApEinfo_fwdcolor="#c7b0e3"
     CDS             complement(5020..5571)
                     /label="Translation 5571-5020"
                     /translation="MKIGLKAARINEQKIKFPKESIFLLKEKKGDKNIYHTKILKALHRVVSNKQKRCIIFFEKLLDKSEIQKLYLYPMKDGDKFLGIYYGYRKPINNVFVKYEINGVENVYTFSKIYYIEFRFKTGSVCCYLKNMRRLLRKEKIDTPYNKAIVDKFIDLEKHVYEFYNKKYSSEGLILKWILKNLK*"
     misc_feature    complement(5581..6708)
                     /label="ORF1"
                     /ApEinfo_revcolor="#c7b0e3"
                     /ApEinfo_fwdcolor="#c7b0e3"
     source          complement(7498..7648)
                     /label="rrnB_T2 terminator"
                     /ApEinfo_revcolor="#b4abac"
                     /ApEinfo_fwdcolor="#b4abac"
     misc_feature    complement(7663..8745)
                     /label="lacI_Bb"
                     /ApEinfo_revcolor="#b1ff67"
                     /ApEinfo_fwdcolor="#b1ff67"
     misc_feature    8746..8986
                     /label="PflaB"
                     /ApEinfo_revcolor="#faac61"
                     /ApEinfo_fwdcolor="#faac61"
     misc_feature    8987..16
                     /label="Plac"
                     /ApEinfo_revcolor="#ff9ccd"
                     /ApEinfo_fwdcolor="#ff9ccd"
ORIGIN
        1 aaagaggaga aattacccAT GGTTAGCAAA GGAGAAGCAG TTATTAAAGA ATTTATGAGA
       61 TTTAAAGTTC ATATGGAAGG ATCTATGAAT GGACATGAAT TTGAAATTGA AGGAGAAGGA
      121 GAAGGAAGAC CTTATGAAGG AACACAAACA GCTAAATTAA AAGTTACAAA AGGTGGACCT
      181 TTACCTTTTT CTTGGGATAT TTTATCTCCT CAATTTATGT ATGGATCTAG AGCTTTTATT
      241 AAACATCCTG CTGATATTCC TGATTATTAT AAACAATCTT TTCCTGAAGG ATTTAAATGG
      301 GAAAGAGTTA TGAATTTTGA AGATGGAGGA GCTGTTACAG TTACACAAGA TACATCTTTA
      361 GAAGATGGAA CATTAATTTA TAAAGTTAAA TTAAGAGGAA CAAATTTTCC TCCTGATGGA
      421 CCTGTAATGC AAAAAAAAAC AATGGGATGG GAAGCATCTA CAGAAAGATT GTATCCTGAA
      481 GATGGAGTTT TAAAAGGAGA TATTAAAATG GCTTTAAGAT TAAAAGATGG AGGAAGATAT
      541 TTAGCTGATT TTAAAACAAC ATATAAAGCT AAAAAACCTG TTCAAATGCC TGGAGCTTAT
      601 AATGTTGATA GAAAATTGGA TATTACATCT CATAATGAAG ATTATACAGT TGTTGAACAA
      661 TATGAAAGAT CTGAAGGAAG ACATTCTACA GGAGGAATGG ATGAATTATA TAAATAActa
      721 gcttaattag ctgagcttgg actcctgttg atagatccag taatgacctc agaactccat
      781 ctggatttgt tcagaacgct cggttgccgc cgggcgtttt ttattggtga gaatccaagc
      841 tagactgcga tgagtggcag ggcggggcgt aattttttta aggcagttat tggtgccctt
      901 aaacgcctgg ggtaatgact ctctagcttg aggcatcaaa taaaacgaaa ggctcagtcg
      961 aaagactggg cctttcgttt tatctgttgt ttgtcggtga acgctctcct gagtaggaca
     1021 aatccgccgc taggagctta agcttggcac tggccgtcgt tttacaacgt cgtgactggg
     1081 aaaaccctgg cgttacccaa cttaatcgcc ttgcagcaca tccccctttc gccagtactt
     1141 taaaagacat ttaacttttc tttttcctga aagtcccaaa actgggactt tttttaaata
     1201 aaaaatctac attaaatcta agcttaatta gaaccaaact taattaaaac caaacttaat
     1261 tgaagttatt atcattttat tttttttcaa ttttctattt gttatttgtt aatcttataa
     1321 tataattata cttgtattaa gttatattaa tataaaagga gaatatatta tgaaaaaata
     1381 tttattggga ataggtctaa tattagcctt aatagcaTGC aagcaaaatg ttagcagcct
     1441 tgacgagaaa aacagcgttt cagtagattt gcctggtgaa atgaaagttc ttgtaagcaa
     1501 agaaaaaaac aaagacggca agtacgatct aattgcaaca gtagacaagc ttgagcttaa
     1561 aggaacttct gataaaaaca atggatctgg agtacttgaa ggcgtaaaag ctgacaaaag
     1621 taaagtaaaa ttaacaattt ctgacgatct aggtcaaacc acacttgaag ttttcaaaga
     1681 agatggcaaa acactagtat caaaaaaagt aacttccaaa gacaagtcat caacagaaga
     1741 aaaattcaat gaaaaaggtg aagtatctga aaaaataata acaagagcag acggaaccag
     1801 acttgaatac acaggaatta aaagcgatgg atctggaaaa gctaaagagg ttttaaaagg
     1861 ctatgttctt gaaggaactc taactgctga aaaaacaaca ttggtggtta aagaaggaac
     1921 tgttacttta agcaaaaata tttcaaaatc tggggaagtt tcagttgaac ttaatgacac
     1981 tgacagtagt gctgctacta aaaaaactgc agcttggaat tcaggcactt caactttaac
     2041 aattactgta aacagtaaaa aaactaaaga ccttgtgttt acaaaagaaa acacaattac
     2101 agtacaacaa tacgactcaa atggcaccaa attagagggg tcagcagttg aaattacaaa
     2161 acttgatgaa attaaaaacg ctttaaaata aATcCAGCTG gCCCTTccca acagttgcgc
     2221 agcctgaatg gcgaatggcg cggccgccct aggttaatac ccgagcttca aggaagattt
     2281 cctattaagg ttgaacttaa gagcttaagc atagacgatt tgaaaaaaat tttaaaacaa
     2341 acaaaaaatt ctttaataaa acaatatgtt gcgatgttta aggtttatga tttagattta
     2401 aagtttagtg aggaagctat agatagaatt gcagagctta cttttaatat gaatcttgag
     2461 agtgaaaatc ttggtgccag aagacttcac ggtgttatgg aaatagtgct tgcagatctt
     2521 ttttttgaag tgcctggcag taagttgaaa aaatttgaaa taaacttgga ctatgttaat
     2581 aaaaaaatac aaattaacga acaaaaagat ttgaattatt atataattta gttaaaagca
     2641 attttaaatg agggaggttt ccatatgtta cgcagcagca acgatgttac gcagcagggc
     2701 agtcgcccta aaacaaagtt aggtggctca agtatgggca tcattcgcac atgtaggctc
     2761 ggccctgacc aagtcaaatc catgcgggct gctcttgatc ttttcggtcg tgagttcgga
     2821 gacgtagcca cctactccca acatcagccg gactccgatt acctcgggaa cttgctccgt
     2881 agtaagacat tcatcgcgct tgctgccttc gaccaagaag cggttgttgg cgctctcgcg
     2941 gcttacgttc tgcccaggtt tgagcagccg cgtagtgaga tctatatcta tgatctcgca
     3001 gtctccggcg agcaccggag gcagggcatt gccaccgcgc tcatcaatct cctcaagcat
     3061 gaggccaacg cgcttggtgc ttatgtgatc tacgtgcaag cagattacgg tgacgatccc
     3121 gcagtggctc tctatacaaa gttgggcata cgggaagaag tgatgcactt tgatatcgac
     3181 ccaagtaccg ccacctaaca attcgttcaa gccgagatcg gcttacgcgt ccaaaatccc
     3241 ttaacgtgag ttttcgttcc actgagcgtc agaccccgta gaaaagatca aaggatcttc
     3301 ttgagatcct ttttttctgc gcgtaatctg ctgcttgcaa acaaaaaaac caccgctacc
     3361 agcggtggtt tgtttgccgg atcaagagct accaactctt tttccgaagg taactggctt
     3421 cagcagagcg cagataccaa atactgtcct tctagtgtag ccgtagttag gccaccactt
     3481 caagaactct gtagcaccgc ctacatacct cgctctgcta atcctgttac cagtggctgc
     3541 tgccagtggc gataagtcgt gtcttaccgg gttggactca agacgatagt taccggataa
     3601 ggcgcagcgg tcgggctgaa cggggggttc gtgcacacag cccagcttgg agcgaacgac
     3661 ctacaccgaa ctgagatacc tacagcgtga gctatgagaa agcgccacgc ttcccgaagg
     3721 gagaaaggcg gacaggtatc cggtaagcgg cagggtcgga acaggagagc gcacgaggga
     3781 gcttccaggg ggaaacgcct ggtatcttta tagtcctgtc gggtttcgcc acctctgact
     3841 tgagcgtcga tttttgtgat gctcgtcagg ggggcggagc ctatggaaaa acgccagcaa
     3901 cgcggccttt ttacggttcc tgggcttttg ctggcctttt gctcacatgt tctttcctgc
     3961 actagatccc cggcaagttc atccttaggg tttccatatc tcttaaaaag tcaatttctg
     4021 cttgattaat ttcttgtgga ttattgtttt tgcggttttt cattttttat ctccttgagt
     4081 attgaatttt ttcttatata taaatatata gcaaaaacta tttttgccaa cttttttaca
     4141 aaaaattttt tattaaaaca cttagggctt tgctaaattc tcttttaaaa gaacttagta
     4201 aagccctatg gatttaagaa ctgattatac ttacgtagta aaaatactac agatattaat
     4261 agtatagacc atatcaaaat cataatcaat ttatatttat ctaaaattgt agtccataca
     4321 aaatacaaaa aaattaggtt tttctaaatt ctattttaaa agaacttagt aacacctaat
     4381 ctctaaatta cttacaaaat tctaaaatta gatttttagt tcttcatatt tctttaaaag
     4441 ttttttaaga aaatcttttt gattttcaaa aatttcatgc atcataaaac tagtaaattt
     4501 ggattttttt ttgtaaaaat cataactttc ttgggtttta agttgaaatc ttaatggttt
     4561 tattggattt tgcctagatt tttttaacgc cggactttct ttatctttta taaaattata
     4621 agaattttta ataccatttt ctattaaata atcttctttt ataagcccct cttgcagtgc
     4681 agttgctaat cttaaatact tatacgcttg agtttttgct acatcaaagt cttttataaa
     4741 atcaagaaaa gttttataac catcaaattt ataatattga ttatctttta tttcttttaa
     4801 aattttaata ttttccaccc tgtggaatat ttcttttttg aaattgtcat ttaacttttc
     4861 ctttagtgtc ttgtaataag aaattttact ttcattaatc attaaatttt gttcaacata
     4921 agtatctatc ttttttgtta aaactttaac aacacgtttt ttttccataa aaattttcct
     4981 ttatttttgc aacattttcc ttaattgata taattgttac tattttagat tttttaatat
     5041 ccacttaaga attaatccct cactagaata ttttttatta tagaattcat atacatgttt
     5101 ttctaaatct ataaatttat caacaattgc tttattatag ggtgtatcta tcttttcttt
     5161 tcttaataat cgtctcatat tctttaaata acaacaaaca ctgccggttt taaacctaaa
     5221 ttctatgtaa tatatttttg aaaaagtata tacattttca accccgttta tttcatactt
     5281 tacaaaaaca ttatttattg gttttctata accatagtaa atgcctaaaa atttgtcccc
     5341 gtctttcata ggatatagat aaagtttttg aatctctgat ttatctaata atttttcaaa
     5401 aaaaattata caccgctttt gtttgttact aactactcta tgcaatgcct ttaatatttt
     5461 tgtgtgatat atatttttat cacctttttt ttctttcagc aggaagatac tttcttttgg
     5521 aaatttaatt ttttgttcat ttattcttgc agccttaagt ccgattttca tatttaatcc
     5581 ttatatagcc tttctattta attcttttaa actcaataaa cttttttggt ttttcattag
     5641 ttctaataat tcgcaataat atgtgcaaaa cactttattg tattctattt tcttttggtt
     5701 attcaaatat tcttttataa ttggctttag aagttcaata tttacttctt tttttagttg
     5761 ttcaataagg atattgaaaa tgtttgtttt taaatcttga taattttgtt gagaattttc
     5821 tttttttctt tcaattgact tctctaattt acgctttata ttgtttaaat cgctatattt
     5881 atgactttca ataataaaat gaggcttaaa tttgtaattt tcgtatattt tttggaaact
     5941 tgtttctaat tgtttagaat tatattcatt tttttcaaat tctttttgag tgttgcatag
     6001 aatttccttt aatttttctt gtttttcttt catacaagat ttagtaaaat gtatattttt
     6061 attttttagt aatttaattt ctattatttt tatgatttta agtattttga ttatattatc
     6121 tttatcaata tttaaattga ataaaattgt aagaaaaatt gaaagaattt ttttacataa
     6181 aaagttacat ttattgaagt aatttcttac ttgatacttt tctatttcat taatctttct
     6241 ttcttctttt atattatttt tattatttaa acactccttt aaatctacac tcccattttt
     6301 agtaaatcta tctttaaggc cccttgaaac tctattttga aatcttaaat cttttttttc
     6361 ttgaaagtat ttatagattt tttggtaaca ttcttttttt gaaaaattaa gttgatagta
     6421 tatttcggtc cccaaattta cccctaagtg tttgtgataa ttagttgtga ctttaaattc
     6481 tttttctaat ttgtaaaggt aattttgcag tgtttttagt ttaacgggtg tttgactatt
     6541 tcttttaagg ttttcattaa agtaatagag tatgtttttt tgtgtgtatt tcttatatgt
     6601 tttatttatg tacgctagtg ttgagataag aactactaat ttatactgta atttattgta
     6661 gcaagttgtg gttttactgg ttttgtttat attagataag ttttccattt atagctcctt
     6721 gaataccgga ttttttatct ataaagtata tatatcacaa ttttgattta aaagtaaatt
     6781 ctttttttaa aaatacaaaa attttttata aattatatag accatgatat tgtattaata
     6841 ctaattgatt ttaatttaag gttgaactaa aataaacata gttttgtaga aaataatttt
     6901 tcattatttt gctacttgat attggatcgt aaaaatatta gggctttaca aagttctttt
     6961 aaaagagaat tagtaaagcc ctaagtcttt taataaaaaa ttttttgtaa aaaagttggc
     7021 aaaaatagtt tttgctatat atttatatat aagaaaaaat tcaatactca aggagataaa
     7081 aaatggaaaa cttaaacaat aatccacaaa aaattaatca aataaataag caaactaatt
     7141 ttattggttt tgaaaatttt atagaacttg ataatcaagt taatcaaact aaagaaaaaa
     7201 gtaaattaag taagataggt aagaaattac ccggaataag cagtcaagtc tagtgcggcc
     7261 gcgcccaata cgcaaaccgc ctctccccgc gcgttggccg attcattaat gcagAGCctg
     7321 gcacgacagg tttcccgact ggaaagcggg cagtgagcgc aacgcaatta atgtgagtta
     7381 gctcactcat taggcacccc aggctttaca ctttatgctt ccggctcgta tgttgtgtgg
     7441 aattgtgagc ggataacaat ttcacacagg aaacagctat gacatgatta cgaattcaga
     7501 aaaataaaca aaagagtttg tagaaacgca aaaaggccat ccgtcaggat ggccttctgc
     7561 ttaatttgat gcctggcagt ttatggcggg cgtcctgccc gccaccctcc gggccgttgc
     7621 ttcgcaacgt tcaaatccgc tcccggcgga gctcgatcct tattactggc cgctttctag
     7681 cctggatact tgtctggcta gttgcattag agagtcagct agagccctag ggctagctgt
     7741 ttgtgtattc ggagccagtg tagtttttct ttttactaac gatacgggta ataattgatt
     7801 gccttttaca gcctgacctt gagacaattg caaaagtctg tccacagagg tttgacctaa
     7861 taatctaaaa tcttgtttga tagtagtaag tggaggtatg tagcaactag aatcttctgt
     7921 atcatcataa cccacaactg aaatatcagc cccaactcta agtccacttt cagtaatagc
     7981 tcgcatagct cctaaagcca tttgatcatt agcaactaac atagcagtag ggacaatgcc
     8041 ttcatttaac atttgcattg tttgctgaaa tcctgacata gcagaccaat ctccttctct
     8101 ttctgctatt ggttgtattt gatttcttgt taaatacttg tgccatcctg ctaatctcaa
     8161 tctggcactt actgaactta agggacctgc aagtagtgca atttgttgat ggcctaatgc
     8221 aacaaggtgt tcaactccta accttgttcc atcttcgtga gaaaaaatta tagagtttat
     8281 tggggtttgg tccgacacat ccaaaaacaa tgctggaaca ttagtacatg ctgcttcaac
     8341 tgcaatcgca tcttggtcat caagaggata attaattata agtccactaa cacgttgagc
     8401 taataaatta tgtactgctg ccttacaagc ctctacacct gatctctcaa ccattgatac
     8461 aacaacgctt gcaccaagtt gatcagctct cgatttaatt gcggctacaa tttgactagg
     8521 cgcatgtaat gcaagtgatg atgtggcaac tccaattaaa agtgattgtt tccccgcaag
     8581 ttgctgagca acgcgatttg gtatataatt caactctgcc atagctgctt caaccttctc
     8641 tcttgttttt gcagatacat gacttgcttg gttcacaact ctcgaaaccg tttggtagct
     8701 aaccccggca tattcagcaa catcatacaa agtaacaggt ttcatggatc attcctccat
     8761 gataaaattt aaatttctga ctttggcaaa tccttttgcc tgttaaaaag aatagcacaa
     8821 aaattaaaaa aaaagaaacg caaatagcaa tagcattaaa aataattatt attatttatt
     8881 tctttgatta aaatcaaaag cctttaatgt attttcttga tctttcatgc gcttaacggt
     8941 aaaatccaag gtattaagtt caccttccac ttttctctct ctatcttctc tagaaaatca
     9001 taaaaaattt atttgctttg tgagcggata acaattataa tagattcaat tgtgagcgga
     9061 taacaatttc acacagaatt catt
//
